# Supplementary material for: Six-Month Synbio® Administration Affects Nutritional and Inflammatory Parameters of Older Adults Included in the PROBIOSENIOR Project
Source: Microorganisms. 2023 Mar 21;11(3):801. doi: 10.3390/microorganisms11030801 (PMC10053431; doi:10.3390/microorganisms11030801)
Supplement: Supplementary file 1 [file microorganisms-11-00801-s001.zip]

Archive with 1 entries (1 files):
- microorganisms-2234853-supplementary.pdf
